# Supplementary material for: Proinflammatory IFNγ Is Produced by but Not Required for the Generation of Eomes+ Thymic Innate CD8 T Cells
Source: Cells. 2023 Oct 11;12(20):2433. doi: 10.3390/cells12202433 (PMC10605631; doi:10.3390/cells12202433)
Supplement: Supplementary file 1 [file cells-12-02433-s001.zip]

Archive with 1 entries (1 files):
- cells-2571401-supplementary.pdf
